# Supplementary material for: Age and Education Effects on a Novel Syntactic Assessment Battery for Elderly Adults
Source: Front Psychol. 2021 Jun 18;12:639866. doi: 10.3389/fpsyg.2021.639866 (PMC8249940; doi:10.3389/fpsyg.2021.639866)
Supplement: Supplementary file 1 [file Data_Sheet_1.XLSX]

## Sheet: Data
Subj	Age	Education level	Gender	MMSE	SCT_Total	SCT_A2_C	SCT_A2_NC	SCT_A3_C	SCT_A3_NC	SCT_P_C	SCT_P_NC	EduG	AgeG
10002	79	16	2	1	35	6	6	6	6	6	5	13+	70s
10003	73	9	2	1	33	6	6	5	4	6	6	7-9	70s
10004	76	16	1	1	30	6	4	5	4	6	5	13+	70s
10005	73	12	1	1	31	6	5	6	2	6	6	10-12	70s
10006	73	16	1	1	29	6	5	6	1	6	5	13+	70s
10009	70	16	1	1	35	6	6	6	5	6	6	13+	70s
10011	70	16	2	1	36	6	6	6	6	6	6	13+	70s
10012	61	15	2	1	33	6	5	6	6	6	4	13+	60s
10013	78	12	2	1	36	6	6	6	6	6	6	10-12	70s
10015	78	18	2	1	36	6	6	6	6	6	6	13+	70s
10016	70	12	2	1	36	6	6	6	6	6	6	10-12	70s
10017	83	12	1	1	32	5	6	6	4	6	5	10-12	80+
10019	60	8	1	1	25	6	2	6	2	6	3	7-9	60s
10020	60	8	2	1	29	5	5	6	3	5	5	7-9	60s
10022	60	12	1	1	29	6	2	5	6	6	4	10-12	60s
10023	61	10	2	1	31	6	6	6	4	4	5	10-12	60s
10024	62	12	2	1	34	6	5	6	5	6	6	10-12	60s
10025	75	12	1	1	33	6	5	6	5	6	5	10-12	70s
10027	78	16	2	1	32	6	5	6	4	5	6	13+	70s
10030	66	12	2	1	32	6	5	6	4	5	6	10-12	60s
10031	60	18	1	1	33	6	6	6	4	6	5	13+	60s
10033	60	16	2	1	34	6	5	6	5	6	6	13+	60s
10034	76	9	2	1	22	5	1	6	4	5	1	7-9	70s
10037	61	12	2	1	33	6	5	6	4	6	6	10-12	60s
10039	78	16	2	1	28	5	4	5	4	5	5	13+	70s
10040	60	16	1	1	33	5	5	5	6	6	6	13+	60s
10041	62	16	2	1	36	6	6	6	6	6	6	13+	60s
10043	78	16	2	1	35	5	6	6	6	6	6	13+	70s
10044	78	16	2	1	35	6	6	6	5	6	6	13+	70s
10045	62	12	1	1	33	6	5	5	6	5	6	10-12	60s
10046	75	9	2	1	31	5	6	5	3	6	6	7-9	70s
10077	60	16	2	1	31	6	4	6	3	6	6	13+	60s
10078	61	6	2	1	26	6	2	5	3	6	4	1-6	60s
10079	62	12	1	1	29	6	4	5	4	6	4	10-12	60s
10080	62	12	2	1	30	6	6	6	4	5	3	10-12	60s
10081	65	16	1	1	36	6	6	6	6	6	6	13+	60s
10082	65	3	2	1	28	5	1	6	6	5	5	1-6	60s
10083	66	3	2	1	27	6	2	6	4	6	3	1-6	60s
10084	66	9	2	1	33	6	6	6	4	5	6	7-9	60s
10085	67	16	2	1	33	6	6	6	5	6	4	13+	60s
10086	67	12	2	1	32	6	5	6	5	5	5	10-12	60s
10087	67	6	2	1	35	6	6	5	6	6	6	1-6	60s
10088	68	12	2	1	32	6	5	6	3	6	6	10-12	60s
10089	68	6	2	1	33	6	5	6	6	5	5	1-6	60s
10090	68	12	2	1	32	6	6	6	4	5	5	10-12	60s
10091	68	9	2	1	33	6	5	6	4	6	6	7-9	60s
10092	68	7	2	1	27	6	4	6	4	6	1	7-9	60s
10093	68	9	2	1	28	6	3	6	3	5	5	7-9	60s
10094	68	6	2	1	32	6	6	6	3	6	5	1-6	60s
10096	69	9	2	1	31	5	4	6	6	6	4	7-9	60s
10097	69	9	2	1	20	5	0	5	2	5	3	7-9	60s
10099	69	9	2	1	30	6	5	6	3	5	5	7-9	60s
10100	69	9	2	1	36	6	6	6	6	6	6	7-9	60s
10101	70	12	2	1	25	5	4	5	3	5	3	10-12	70s
10103	70	1	1	1	28	6	4	5	4	5	4	1-6	70s
10104	70	0.5	2	1	32	6	3	6	5	6	6	0	70s
10105	70	6	2	1	33	6	5	6	5	6	5	1-6	70s
10106	70	12	2	1	25	6	4	4	4	2	5	10-12	70s
10107	70	12	2	1	24	6	3	5	2	3	5	10-12	70s
10108	70	12	1	1	23	6	3	6	1	4	3	10-12	70s
10109	70	6	2	1	34	6	6	6	4	6	6	1-6	70s
10110	71	12	1	1	33	5	5	6	5	6	6	10-12	70s
10111	71	3	2	1	32	6	5	6	4	6	5	1-6	70s
10112	71	9	2	1	25	4	3	6	3	5	4	7-9	70s
10113	71	12	2	1	28	6	3	6	5	6	2	10-12	70s
10114	71	12	2	1	29	6	5	6	4	4	4	10-12	70s
10115	71	14	2	1	25	6	2	6	6	3	2	13+	70s
10116	71	9	1	1	32	6	6	6	5	5	4	7-9	70s
10117	71	6	2	1	17	5	1	2	3	2	4	1-6	70s
10119	71	12	2	1	31	6	5	6	4	6	4	10-12	70s
10120	71	6	1	1	31	5	4	5	5	6	6	1-6	70s
10121	71	16	2	1	32	5	6	6	6	6	3	13+	70s
10122	71	9	2	1	22	6	2	4	0	6	4	7-9	70s
10124	72	9	2	1	27	6	6	6	1	5	3	7-9	70s
10125	72	9	2	1	28	5	4	6	5	4	4	7-9	70s
10126	72	17	1	1	35	6	6	6	6	5	6	13+	70s
10127	72	6	2	1	25	5	4	4	3	5	4	1-6	70s
10129	73	0.5	2	1	28	6	5	6	4	4	3	0	70s
10130	74	6	2	1	34	6	6	5	6	6	5	1-6	70s
10131	74	16	1	1	31	6	6	6	4	5	4	13+	70s
10132	74	3	2	1	33	6	6	6	3	6	6	1-6	70s
10133	74	9	1	1	23	6	2	5	3	6	1	7-9	70s
10137	76	12	2	1	29	4	6	6	4	5	4	10-12	70s
10139	78	16	2	1	33	6	6	5	4	6	6	13+	70s
10140	78	2	2	1	19	5	2	4	2	3	3	1-6	70s
10141	78	3	2	1	20	3	4	5	1	3	4	1-6	70s
10143	78	13	1	1	28	6	3	6	2	6	5	13+	70s
10146	79	12	2	1	29	6	5	6	4	6	2	10-12	70s
10147	81	12	1	1	32	6	5	5	5	6	5	10-12	80+
10148	82	12	1	1	27	6	4	5	2	5	5	10-12	80+
10149	82	9	1	1	29	6	4	6	3	6	4	7-9	80+
10150	82	0.5	2	1	34	6	4	6	6	6	6	0	80+
10151	86	0.5	2	1	27	6	4	4	4	4	5	0	80+
10153	80	12	2	1	31	6	4	6	4	6	5	10-12	80+
10154	65	16	2	1	35	6	5	6	6	6	6	13+	60s
10155	60	18	1	1	34	6	5	6	6	6	5	13+	60s
10156	74	12	2	1	28	6	4	5	4	6	3	10-12	70s
10157	71	9	2	1	27	6	6	5	3	3	4	7-9	70s
10159	70	9	2	1	31	6	5	6	4	6	4	7-9	70s
10160	72	8	2	1	25	6	4	6	3	5	1	7-9	70s
10163	89	0	2	1	22	5	4	4	4	2	3	0	80+
10164	79	0.5	2	1	31	6	6	5	2	6	6	0	70s
10165	86	6	2	1	25	5	5	5	2	4	4	1-6	80+
10166	76	2	2	1	15	4	1	2	1	5	2	1-6	70s
10168	83	6	2	1	31	6	6	6	5	5	3	1-6	80+
10170	77	6	1	1	26	6	3	6	3	4	4	1-6	70s
10171	74	9	2	1	20	6	1	6	0	5	2	7-9	70s
10172	68	6	2	1	24	5	3	4	5	4	3	1-6	60s
10173	62	12	2	1	26	6	5	5	3	4	3	10-12	60s
10174	60	16	1	1	31	6	5	6	5	6	3	13+	60s
10176	64	9	2	1	35	6	6	6	5	6	6	7-9	60s
10177	61	6	2	1	31	6	4	6	5	6	4	1-6	60s
10178	61	12	2	1	36	6	6	6	6	6	6	10-12	60s
10179	61	9	1	1	31	6	6	5	4	6	4	7-9	60s
10180	64	9	2	1	32	6	5	6	4	4	4	7-9	60s
10182	63	16	1	1	27	5	6	5	4	6	2	13+	60s
10184	60	9	1	1	36	6	6	6	6	6	6	7-9	60s
10185	60	16	1	1	32	6	6	6	4	5	5	13+	60s
10186	60	12	2	1	28	6	4	4	4	5	5	10-12	60s
10187	61	16	1	1	34	6	5	6	5	6	6	13+	60s
10188	86	9	2	1	30	5	5	5	4	6	5	7-9	80+
10189	67	9	1	1	24	6	1	5	4	3	5	7-9	60s
10190	61	14	1	1	33	5	6	6	5	5	6	13+	60s
10191	64	12	1	1	31	6	6	5	5	5	4	10-12	60s
10192	60	12	2	1	33	6	6	6	4	6	5	10-12	60s
10193	62	9	2	1	31	6	5	5	3	6	6	7-9	60s
10194	73	16	1	1	31	5	4	6	4	6	6	13+	70s
10195	79	6	1	1	31	6	5	6	4	5	5	1-6	70s
10196	86	4	2	1	15	6	1	4	0	2	2	1-6	80+
10197	62	12	1	1	35	6	6	6	5	6	6	10-12	60s
10198	61	12	2	1	31	6	3	6	4	6	6	10-12	60s
10199	66	20	1	1	28	5	1	6	4	6	6	13+	60s
10201	67	12	1	1	33	6	6	5	5	6	5	10-12	60s
10203	61	12	2	1	35	6	6	6	6	6	5	10-12	60s
10204	86	14	1	1	19	6	1	5	1	3	3	13+	80+
10205	83	9	2	1	24	5	3	5	1	4	6	7-9	80+
10206	76	0.5	2	1	17	4	1	4	3	3	2	0	70s
10207	87	8	2	1	15	5	1	2	2	2	3	7-9	80+
10208	84	6	2	1	17	5	1	3	2	4	2	1-6	80+
10209	81	6	2	1	21	6	1	4	1	5	4	1-6	80+
10210	89	0	2	1	22	5	1	4	4	3	4	0	80+
10211	85	6	2	1	19	3	3	4	4	2	3	1-6	80+
10212	89	8	2	1	32	6	6	6	5	4	5	7-9	80+
10263	79	0	2	1	20	4	3	2	3	4	4	0	70s
10267	75	0	2	1	22	5	5	3	1	3	5	0	70s
10268	80	6	2	1	22	5	3	5	3	4	2	1-6	80+
10269	75	16	1	1	33	5	5	6	6	6	5	13+	70s
10271	85	6	2	1	20	2	3	4	5	4	2	1-6	80+
10272	87	6	2	1	22	6	0	5	3	5	3	1-6	80+
10273	90	0	2	1	2	1	0	1	0	0	0	0	80+
10274	80	3	2	1	30	6	4	5	5	5	5	1-6	80+
10275	83	6	2	1	28	5	5	6	5	3	4	1-6	80+
10276	85	6	2	1	33	6	6	5	5	6	5	1-6	80+
10277	84	1	2	1	26	5	5	4	5	3	4	1-6	80+
10278	67	16	1	1	33	6	5	6	4	6	6	13+	60s
10279	84	0.5	2	1	25	4	6	5	3	5	2	0	80+
10280	67	9	2	1	23	5	6	4	5	2	1	7-9	60s
10281	78	6	2	1	33	6	4	6	5	6	6	1-6	70s
10282	89	6	2	1	29	6	6	6	6	1	4	1-6	80+
10283	81	0	2	1	24	4	5	6	3	5	1	0	80+
10284	89	0	2	1	23	4	3	6	3	3	4	0	80+
10285	76	12	1	1	27	6	3	5	3	6	4	10-12	70s
10286	76	6	1	1	23	5	1	5	5	4	3	1-6	70s
10287	70	0	2	1	16	3	1	4	3	1	4	0	70s
10288	83	11	1	1	34	5	6	5	6	6	6	10-12	80+
10290	82	6	2	1	29	6	5	5	5	3	5	1-6	80+
10293	86	0	2	1	18	3	2	4	4	2	3	0	80+
10295	72	12	1	1	34	6	6	6	5	6	5	10-12	70s
10299	72	6	2	1	26	5	4	6	3	3	4	1-6	70s
10300	75	12	1	1	32	6	6	6	5	5	4	10-12	70s
10303	63	16	2	1	31	6	5	6	4	5	5	13+	60s
10304	71	16	2	1	36	6	6	6	6	6	6	13+	70s
10305	69	12	2	1	26	6	5	5	4	6	2	10-12	60s
10306	64	16	1	1	34	6	6	6	5	6	5	13+	60s
10307	69	10	2	1	29	6	4	5	4	5	5	10-12	60s
10308	62	18	2	1	33	6	5	6	6	6	4	13+	60s
10336	63	14	2	1	35	6	6	6	5	6	6	13+	60s
10337	69	12	2	1	31	6	6	4	5	6	4	10-12	60s
10338	77	12	2	1	28	6	2	6	3	6	5	10-12	70s
10339	64	16	2	1	29	6	4	6	4	6	5	13+	60s
10340	69	12	2	1	32	6	6	6	4	6	4	10-12	60s
10341	63	15	2	1	30	6	5	5	3	6	5	13+	60s
10342	74	16	1	1	28	6	6	3	4	5	4	13+	70s
10343	61	18	1	1	36	6	6	6	6	6	6	13+	60s
10344	60	16	2	1	32	6	6	6	5	5	4	13+	60s
10345	81	12	2	1	31	6	4	6	6	5	4	10-12	80+
10346	66	16	2	1	33	6	5	6	6	6	4	13+	60s
10347	66	12	2	1	22	6	4	5	3	5	4	10-12	60s
10348	67	12	2	1	35	6	6	6	6	6	5	10-12	60s
10349	60	12	1	1	35	6	6	6	6	6	5	10-12	60s
10350	60	12	2	1	31	5	4	6	6	5	5	10-12	60s
10351	70	16	2	1	36	6	6	6	6	6	6	13+	70s
10352	69	12	2	1	31	6	6	4	5	6	4	10-12	60s
10353	70	16	2	1	36	6	6	6	6	6	6	13+	70s
10354	63	14	2	1	35	6	6	6	5	6	6	13+	60s
